# Supplementary material for: Cultural group selection and human cooperation: a conceptual and empirical review
Source: Evol Hum Sci. 2020 Feb 7;2:e2. doi: 10.1017/ehs.2020.2 (PMC10427285; doi:10.1017/ehs.2020.2)
Supplement: Supplementary file 1 [file S2513843X2000002Xsup001.zip]

Archive with 1 entries (1 files):
- CGS_Review_SI_UploadToProof.pdf
